# Supplementary material for: From clinical phenotypes to genomic signatures: machine learning integration for precision tuberculosis treatment prediction
Source: Front Bioinform. 2026 Mar 3;6:1787360. doi: 10.3389/fbinf.2026.1787360 (PMC12993280; doi:10.3389/fbinf.2026.1787360)
Supplement: Supplementary file 1 [file Table1.xlsx]

## Sheet: Sheet2
gender(0 male/1 female)	age	Total protein pleural and peritoneal effusion(g/L)	ADA（U/L）	LDH（U/L）	CRP（mg/L）	Rivalta's Test(1+/0-)	WBC Count（ 10^6）	TSPOT.TB(0Negative/1Positive)	CD3+ T Cells（%）	CD4+ T Cells（%）	CD4/CD8 Ratio	D-Dimer（μg/L）	group（TBP1/non-TBP0）
0	75	36.8	12	336	5	1	1064	1	833	390	0.87	2.14	1
0	58	46.2	10	179	3.96	1	880	0	851	341	0.67	4.34	1
1	17	55.3	57	507	34.85	1	4363	1	737	477	1.96	1.69	1
1	53	46.2	55	617	142.57	1	1190	1				3.75	1
1	46	31.5	7	144	32.63	1	749	1	1118	781	2.34	2.43	1
1	25	29.6	7	100	3	0	171	1	592	321	1.2	5.85	1
1	69	37.5	11	358	22.97	1	544	1	1453	584	0.67	6.4	1
0	30	55.4	52	409	80.48	1	5096	1	1375	748	1.26	9.8	1
0	50	696	83	696	27.26	1	1376	1	1095	754	2.22	6.79	1
1	76	118	7	118	28.92	1	50	1	243	97	0.65	1.54	1
0	25	387	39	387	33.74	1	5260	1	756	385	1.04	9.6	1
0	58	392	35	392	89.74	1	3302	1	1000	891	8.42	0.87	1
1	21	458	33	458	48.11	1	4452	1	833	575	2.28	5.51	1
1	31	289	86	289	14.7	1	4033	1	1907	1274	2.11	1.08	1
0	52	1005	63	1005	55.26	1	2758	1	607	452	2.57	2.23	1
0	60	175	31	175	3.56	1	2281	1	221	101	0.88	9.56	1
0	40	528	65	528	14.36	1	2706	1	894	487	1.2	1.47	1
0	28	251	29	251	12.57	1	5713	1	1571	886	1.37	2.73	1
1	15	47	37	396	40		2322	1	1001	690	2.34	2.01	1
1	58	383	48	383	14.7	1	8340	1	1157	742	1.75	0.92	1
0	74	4195	94	4195	60.24		2322	1	522	267	1.14	2.28	1
0	47	336	20	336	55.69	1	2424	1	490	243	1.01	4.42	1
0	32	523	34	523	16.31	1	2498	1	687	418	1.71	2.82	1
0	78	129	6	129	13.3	1	1488	1	2957	1256	0.74	3.8	1
0	83	195	32	195	56.81	1	2227	1	642	418	1.83	3.2	1
1	18	653	56	653	3.28	1	10010	1	1350	636	1.03	2.14	1
0	50	411	38	411	35.21	1	2123	1	385	241	1.58	4.47	1
0	80	570	29	570	3.91	1	1571	1	607	433	2.41	5.27	1
0	68	704	30	704	16.89	1	1746	1	319	202	1.68	4.72	1
0	75	483	23	483	37.66	1	1533	1	1126	368	0.49	2.69	1
1	18	187	28	187	14.7	1	2322	1	1074	602	1.32	8.35	1
0	31	966	66	966	160	1	1688	1	603	367	1.51	0.95	1
0	25	2801	66	2801	43.59	1	43	1	852	461	1.16	2.98	1
1	78	106	11	106	19.51	1	2598	1	510	300	1.46	2.26	1
1	59	156	17	156	39.34	1	1315	1	294	240	4.51	5	1
0	26	607	40	607	10	1	3524	1	699	439	1.7	1.52	1
1	29	657	37	657	6.71	1	1821	1	808	518	1.6	1	1
0	24	386	58	386	12.41	1	2829	1	1166	685	1.53	3.64	1
0	57	127	17	127	37.18	1	2097	1	310	169	4	16.09	1
0	34	408	38	408	17	1	6019	1	1009	437	0.76	0.7	1
0	60	83	3	83	20	1	296	1	653	350	1.21	1.34	1
0	21	633	50	633	2.48	1	3807	0	618	330	1.21	2.34	1
0	62	471	66	471	38.19	1	9306	1	250	148	1.44	6.72	1
1	35	503	39	503	12.64	1	1626	1	970	530	1.26	0.67	1
0	42	360	33	360	40.51	1	1171	1				2.2	1
0	46	2093	43	2093	14.7	1	1587	0	843	506	1.53	1.13	1
1	22	811	58	811	22	1	2529	1	977	574	1.4	1.42	1
0	62	166	5	166	14.7	1	637	1	417	208	1.05	2.7	1
0	30	3790	80	3790	6.87	1	5185	0	1422	696	1	1	1
1	27	1164	20	1164	4.6	1	7731	0	791	508	1.83	2.81	1
1	82	377	51.2	377	60.84	1	1779	1	320	219	2.01	12.58	1
0	28	155	38	155	3	1	4988	1				1.4	1
0	48	201	10	201	3	1	2145	1	750	443	1.49	0.53	1
0	86	201	4	201	100	1	1195	1	356	225	1.6	10.83	1
0	56	285	20	285	75.7	1	5166	1	641	257	0.66	1	1
0	66	331	40	331	10.44	1	4172	1	815	683	5.09	3.13	1
1	54	742	51	742	30.14	1	1922	1	379	269	2.27	2.43	1
0	76	637	19	637	68.15	1	6800	0	1342	889	1.91	16.93	1
1	64	138	26	138	7.33	1	1806	1	1164	603	1.01	1.8	1
0	42	182	35	182	7.61	1	2898	1				2.43	1
1	26	241	28	241	4.48	1	2694	1	636	352	1.3	1.31	1
0	57	670	46	670	3	1	6671	1	415	183	0.77	1.37	1
0	25	398	53	398	8.7	1	7213	1	1040	464	0.84	5.57	1
0	48	255	39	255	78	1	1235	1	1027	629	1.84	3.64	1
0	74	309	25	309	32.68	1	3104	1	500	401	8.63	1.18	1
0	41	423	13	423	13.54	1	1193	1	1000	523	1.1	1.47	1
0	31	236	14	236	5.32	1	5738	1				0.41	1
0	82	171	37	171	34.56	1	1754	1	1118	604	1.19	1.59	1
1	24	322	33	322	2.27	1	3613	1	1171	558	0.94	1.5	1
1	28	213	40	213	16	1	582	1	826	522	1.95	6.97	1
0	99	240	6	240	14.7	1	245	1	1269	566	0.91	1.49	1
0	22	930	50	930	2.43	1	6309	1	894	576	2	1.54	1
0	72	216	14	216	8.99		2322	1	505	355	2.44	1.19	1
1	87	132	5	132	26.84	1	1185	0	2560	729	0.39	2.43	1
1	14	630	58	630	2.1	1	3091	1	454	141	0.45	3.7	1
0	52	583	17	583	1.78	1	1014	0	2313	1013	0.85	2	1
1	47	321	50	321	44.39	1	2606	1	630	352	1.29	4.35	1
0	63	145	8	145	7.39	1	2779	1	1603	1172	2.68	0.7	1
0	51	178	43	178	2.15	1	4768	1	721	436	1.47	1.15	1
0	59	252	29	252	4.27	1	2165	1	1102	575	1.1	11.18	1
0	67	430	44	430	59.09	1	793	1	610	216	0.52	3.36	1
1	75	121	7	121	14.7	1	236	1	590	334	1.28	14.92	1
0	28	354	37	354	7	1	2718	1	1012	419	0.73	0.34	1
0	22	546	44	546	3.1	1	5108	1	1892	939	1.01	2.43	1
0	61	287	46	287	39.98	1	711	1	470	244	1.13	13.02	1
0	62	261	11	261	14.7	1	1632	1	860	519	1.52	1.69	1
0	57	4345	22	4345	218.11	1	1658	0	304	174	1.3	5.21	1
0	57	131	0	131	14.7	0	68	0	304	174	1.3	8.23	1
1	28	1100	67	1100	24.92	1	827	1	1436	898	1.71	6.66	1
0	68	99	6	99	18.1	1	838	1	881	639	3.58	5.03	1
0	67	159	21	159	18.89	1	1567	1	820	532	1.94	0.98	1
0	30	707	50	707	1.79	1	2376	1	574	339	1.53	2.43	1
1	89	121	13	121	14.7	1	658	0	332	202	1.49	3.24	1
0	33	1620	70	1620	11.35	1	4196	1	732	586	3.86	1.28	1
0	28	5654	73	5654	7	1	6348	1	1497	946	1.74	1.21	1
0	21	425	34	425	16.29	1	6040	1	766	354	0.9	1.88	1
1	52	145	16	145	8.7	1	2253	1	1037	513	1.02	3.55	1
0	65	52	3	52	14.7	0	12	0	296	201	2.07	2	1
1	55	109	7	109	3.15	1	1102	1	740	375	1.03	0.98	1
0	64	219	9	219	80.79	1	9185	1	702	203	0.43	2.38	1
0	54	472	56	472	50.65	1	402	0	124	80	1.81	3.93	1
0	84	118	6	118	22	1	692	1	580	387	1.86	0.88	1
1	23	400	38	400	32.39	1	2458	1	522	232	0.8	4.3	1
1	78	130	10	130	5.45	1	730	1	1008	728	2.6	1.14	1
1	48	161	12	161	2.92	1	2111	1	1818	1236	2.21	0.74	1
1	87	152	37	152	4.19	1	1254	0	585	257	0.78	6.47	1
1	40	551	82	551	9.43	1	1547	1	719	451	1.67	1.8	1
1	42	435	35	435	16.37	1	2141	1	214	137	1.84	9.8	1
0	47	267	39	267	2.38	1	3934	1	1305	889	2.17	2.27	1
0	72	752	32	752	4.74	1	2622	0	653	406	1.55	1.56	1
1	21	311	43	311	54.54	1	4625	1	777	396	1.07	6.56	1
1	67	274	9	274	3.75	1	1538	1	1396	993	2.46	0.76	1
0	63	278	9	278	8.63	1	8049	1	531	369	2.36	0.68	1
1	48	557	47	557	29.29		2322	1	1300	655	0.98	1.93	1
0	39	396	40	396	21.53	1	2725	1	450	299	2.03	1.98	1
0	42	755	13	755	28.86	1	2	0	456	331	2.63	2.43	1
0	61	389	12	389	8.93	1	1759	1	782	482	1.67	1.03	1
0	69	162	23	162	44.94	1	2263	1	1623	527	0.48	2.43	1
0	31	495	22	495	19.3	1	1452	1	400	145	0.56	0.74	1
1	72	508	8	508	2.52	1	1047	1	1890	1002	1.15	3.55	1
0	72	193	13	193	42.71	1	352	1	1209	554	0.84	2.43	1
0	59	435	42	435	44.87	1	533	1	260	70	0.39	6.41	1
1	79	1268	25	1268	38.08	1	2824	1	951	490	1.07	2.43	1
0	61	347	9	347	59.92	1	500	1	521	280	1.14	6.68	1
0	66	185	5	185	14.7	1	171	1	606	275	0.74	0.83	1
0	38	387	39	387	1.34	1	2681	1	1317	648	1	3.41	1
0	31	776	53	776	5.87	1	8103	1	888	448	0.98	1.49	1
1	58	1145	75	1145	12.07	1	1324	1	69	44	1.88	21.26	1
0	39	798	53	798	33.11	1	3072	1	875	527	1.38	3.01	1
0	7	321	50	321	12		2322	1	1569	866	1.27	12.63	1
0	69	96	5	96	71.73	1	196	0	615	224	0.68	1.7	1
1	25	566	56	566	0.84	1	4021	1	876	474	1.33	3.82	1
1	21	570	56	570	5.86	1	7559	1	794	305	0.67	0.87	1
0	29	1272	44	1272	5.49	1	8044	0	978	632	1.96	1.48	1
0	81	323	11	323	92.57	1	1553	1	560	341	1.5	5.09	1
1	55	221	35	221	9.43	1	1818	1	383	197	1.06	7.07	1
0	21	464	60	464	17.41	1	1073	1	915	518	1.42	11	1
0	53	114	4	114	4.61	1	219	1	313	204	1.85	0.48	1
1	51	167	26	167	20.04	0	1959	1	905	568	1.7	1.82	1
1	68	261	32	261	11.63	1	668	0	767	483	1.73	2.69	1
0	69	1237	23	1237	5.73	1	3722	1	538	323	1.45	2.43	1
0	39	630	20	630	3.03	1	4078	0	529	261	1.04	9.92	1
1	63	209	12	209	1.06	1	3085	1	5032	3356	1.48	0.69	1
1	57	271	20	271	6	1	117	0	2340	1171	1.09	1.06	1
0	34	47	37	396	22.58		2322	1	931	690	3.15	0.53	1
0	25	206	37	206	11.72	0	1137	1	429	189	0.84	1.34	1
1	28	598	38	598	10.1	1	5503	1	1464	886	1.56	1.68	1
0	88	776	14	776	3.25	1	1328	1	648	414	1.31	2.77	1
1	32	736	52	736	14.7	1	1067	0	1232	463	0.61	4.38	1
0	28	661	49	661	3.09	1	11929	1	1054	555	1.13	3.87	1
1	79	82	7	82	6.51	0	606	1	1814	946	1.07	1.72	1
1	77	114	7	114	1.37	1	779	1	916	595	0.98	0.68	1
0	53	291	33	291	18.38	1	4261	0	721	383	1.24	2.43	1
0	41	662	48	662	24.48	1	116	1				8.01	1
1	31	383	46	383	11.58	1	7937	1	909	722	4.1	0.4	1
1	86	47	37	396	4.94	1	2252	1	847	534	1.74	2.88	1
1	82	230	24	230	12.23	1	24.66	0				0.9	1
1	79	94	8	94	3.9	0	467	1				0.36	1
0	38	675	40	675	8.26	1	4179	1	1360	680	1.03	1.19	1
0	84	245	16	245	4.59	1	504	1	877	370	0.71	2.34	1
0	60	307	46	307	3.07	1	2494	0	612	354	1.33	5.13	1
0	22	548	17	548	13.99	1	4398	0	447	283	1.7	10.51	1
0	60	136	23	136	12.6	1	2966	1	1170	674	1.4	4.3	1
1	61	251	40	251	14.7	1	2771	1	623	381	1.65	2.43	1
0	40	316	30	316	1.45	1	5144	1	734	314	0.73	1.59	1
0	26	379	43	379	24.26	1	1854	1	551	301	1.25	10	1
0	80	215	28	215	3.89	1	1911	1	562	225	0.66	8.14	1
0	49	446	56	446	26.82	1	1082	1	556	152	0.38	2.98	1
0	27	410	71	410	44.55	1	4426	1	493	224	0.87	10.48	1
1	56	145	16	145	9.28	1	11492	1	1238	729	1.5	0.63	1
0	69	468	10	468	1.83	1	917	0	695	286	0.7	0.77	1
0	71	171	12	171	39.3	1	851	1				2.24	1
0	29	598	52	598	6.05	1	4218	1	2182	1215	1.29	2.31	1
0	12	176	8	176	7.25	1	1070	0	1583	826	1.17	0.43	1
0	33	935	45	935	24.13	1	4511	1	1419	947	2.05	1.57	1
0	54	309	51	309	15.28	1	3037	1	669	384	1.45	6.8	1
1	36	606	40	606	4.09	1	5247	1	1457	968	1.94	1.51	1
0	59	330	40	330	4.09	1	2552	1	1133	635	1.26	2.43	1
0	19	558	57	558	9.03	1	2873	0	1233	494	0.71	6.83	1
0	84	469	40	469	9.91	1	3627	1	1401	641	0.8	3.13	1
0	55	188	9	188	21.52	1	497	1	429	172	0.69	1.36	1
1	38	177	7	177	18.55	1	1269	0	1371	659	0.94	0.86	1
0	65	217	22	217	53.86	1	900	1	806	357	0.8	7.9	1
0	73	225	11	225	29.14	1	493	1	249	88	0.6	1.35	1
0	38	543	48	543	33.83	1	608	1	464	240	1.06	4.26	1
0	29	47	37	396	78.25	1	1333	1	375	198	1.12	1.04	1
0	18	208	17	208	2.49	1	837	1				3.01	1
0	27	47	37	396	76.7	1	1507	1	1031	520	1.03	8.44	1
0	18	35.5	63	236	2	1	949	1	1666	1035	1.73	0.3	1
1	13	52.9	38	324	32.09	1	2861	1	849	542	1.83	1.37	1
0	69	31.7	5	96	4.6	1	196	0	615	224	0.68	1	1
1	26	47.5	40	444	30.32	1	8056	1	1094	558	1.08	1.1	1
0	31	48.6	42	502	104.5	1	3686	1	1126	710	1.72	1.83	1
0	50	47	37	396	1.93		2322	1	1376	900	1.99	2.43	1
0	20	1717	143	1717	97.56	1	3784	1	491	219	0.83	2.22	1
0	71	405	43	405	70.1	1	2757	0	228	138	1.62	9.33	1
0	36	361	53	361	23.54	1	1523	0	974	620	1.92	4.25	1
1	17	463	44	463	31.12	1	4135	1	1314	804	1.87	2.43	1
1	28	233	43	233	80	1	3435	1	503	278	1.42	103.1	1
0	70	188	44	188	16.83	1	5319	1	1663	1183	2.42	0.55	1
0	75	1213	28	1213	7.32	1	18560	1	627	290	0.86	0.79	1
0	24	1354	102	1354	46.62	1	5000	1	302	132	0.79	1.34	1
1	41	162	38	162	5.3	1	2398	1	1064	724	2.3	2.96	1
0	60	1825	69	1825	33.85	1	3611	1	1202	321	0.36	3.29	1
0	50	792	53	792	6.32	1	1180	0	456	247	1.22	5.11	1
0	87	389	45	389	49.98	1	1974	1	799	516	1.67	9.33	1
0	66	47	37	396	18.83	1	22822	1	604	172	0.4	0.73	1
0	37	1870	42	1870	46.46	1	3733	1	1001	685	2.2	1.03	1
0	30	535	36	535	107	1	27	0	387	279	2.72	2.67	1
1	56	685	53	685	8	1	4182	1	598	305	1.12	2.43	1
0	32	1258	78	1258	127.93	1	3147	1	369	177	0.88	5.47	1
0	55	2487	111	2487	19.96	1	785	1	601	342	1.41	3.66	1
0	35	272	28	272	7.86	1	1825	1	1239	859	2.24	5.17	1
1	13	406	72	406	102	1	3404	1	394	236	1.48	3.53	1
1	23	3357	111	3357	22.95	1	32	1	1299	703	1.2	3.6	1
0	52	998	17	998	6.7	1	236	1	742	501	2.18	0.5	1
1	35	281	28	281	14.7	1	7145	1	484	303	1.8	16.15	1
1	40	47	37	396	14.7		2322	1	1550	1171	3.11	2.43	1
0	51	550	45	550	32.64	1	3401	1	804	301	0.66	5	1
0	43	257	39	257	30.3	1	5147	1	705	301	0.75	2.43	1
0	21	47	37	396	3.3		2322	1	905	578	1.99	0.82	1
0	83	479	25	479	21.15	1	2110	0	250	151	1.47	6	1
0	16	1259	61	1259	7.28	1	3920	1	675	418	1.85	4	1
0	20	527	35	527	38.42	1	2090	1	1806	1113	1.7	3.22	1
1	50	159	29	159	14.7	1	2706	1				3.33	1
1	76	163	7	163	5.96	1	4697	1	456	218	0.91	0.7	1
0	54	951	72	951	90.32	1	3027	1	556	165	0.43	2.43	1
0	82	160	15	160	35.3	1	3570	1	480	377	3.22	2.09	1
1	34	288	2	288	9.13	0	46	1	1075	343	0.48	2.39	1
1	51	567	37	567	3.39	1	3188	1	342	225	1.93	4.27	1
1	22	275	44	275	2.7	1	8290	1	1361	612	0.84	0.74	1
1	51	47	37	396	30.35		2322	1	304	234	3.35	1.32	1
1	31	47	37	396	14.7		2322	0	750	340	0.83	4.05	1
0	57	993	72	993	63.38	1	2504	1	1087	563	1.08	2.83	1
0	28	408	29	408	62.78	1	1231	0	1234	455	0.61	0.81	1
0	67	455	56	455	56.82	1	1666	1				3.59	1
1	34	537	46	537	14.72	1	3745	1	410	221	1.17	6.8	1
0	54	267	43	267	58.83	1	1732	1	358	168	0.84	2.28	1
0	35	750	64	750	5.21	1	5879	1	614	395	1.88	4.94	1
0	16	311	25	311	26.45	1	779	1	653	347	1.31	10.6	1
1	25	687	38	687	9.51	1	2178	1	1868	1147	1.61	2.53	1
0	8	47	37	396	14.43		2322	1	1616	898	1.33	2.69	1
0	56	428	33	428	19.41	1	8	1	429	204	0.86	5.17	1
0	46	47	37	396	14.7	1	72900	1	685	449	1.96	0.49	1
0	32	1275	39	1275	15.91		2322	1	1593	111	2.37	0.33	1
0	16	301	28	301	24.95	1	2575	1	1137	34.3	1.21	2.43	1
0	22	1239	68	1239	6.41	1	5248	1	772	405	1.34	3.47	1
0	21	579	43	579	11.98	1	3886	1	851	498	1.47	1.57	1
1	18	698	55	698	11.75	1	1359	1	1129	631	1.36	2.43	1
1	79	348	19	348	12.74		2322	1	463	173	0.7	5.35	1
0	3	341	29	341	3.45	1	3.69	1	1140	716	1.71	4.1	1
0	70	492	47	492	107.11	1	508	1	411	203	0.94	2.16	1
0	60	548	39	548	26.07	1	1627	1	562	651	1.41	6.1	1
1	53	268	21	268	91.42	1	607	1	183	118	1.91	5.49	1
0	25	501	50	501	132.41	1	1037	1	383	184	1	2.43	1
1	26	47	37	396	267.06	1	4021	1	659	262	0.66	2.19	1
0	81	540	55	540	39.09	1	923	0	543	456	5.11	5.21	1
0	46	10.1	6	63	7.15	1	3346	1	873	520	1.25	0.53	1
0	28	50.9	45	557	58.73	1	2907	1				6.24	1
1	68	22.8	5	114	47.56	1	1782	1	734	510	2.4	1.53	1
0	69	4295	79	4295	160	1	5398	0				6.66	1
0	37	522	36	522	10.8	1	5420	1				6	1
1	21	4581	90	4581	10	1	143	1	998	614	1.63	3.07	1
0	45	302	56	302	14.7	1	4950	1	1872	1254	1.98	3.52	1
0	41	345	23	345	14.7	1	4245	1	322	141	0.7	0.97	1
0	33	431	41	431	24.72	1	5468	1	1430	925	1.85	5.06	1
1	50	65	2	65	3.12	1	209	1	528	337	1.83	0.34	1
1	55	378	37	378	14.7	1	5603	1	1045	635	1.69	2.59	1
1	62	47	37	396	80.78		2322	1	864	522	1.55	0.75	1
1	16	566	49	566	119.42	1	3646	1	984	656	2.03	6.71	1
0	16	892	70	892	34.96	1	824	1	758	423	1.33	7	1
1	17	472	28	472	55.19	1	2533	1	757	468	1.69	2.43	1
0	27	589	53	589	0.43	1	5112	1	924	539	1.33	0.73	1
0	34	47	37	396	14.7		30	1	836	559	1.99	1.84	1
1	92	154	31.9	154	14.7	1	680	1				3.2	1
0	19	763	63	763	74.29	1	589	1				5.34	1
0	48	1502	63	1502	66.94	1	7558	1				0.92	1
0	29	1662	101	1662	22.75	1	2265	1	1088	885	7	4.05	1
0	21	737	46	737	100	1	4387	1	1349	779	1.41	2.72	1
0	83	209	17	209	39.6	1	41	1	673	210	0.45	1.36	1
1	64	146	24	146	10.82	1	5883	0	460	273	1.49	2.33	1
1	27	270	27	270	8.51	1	3.78	1	1164	734	1.67	6.19	1
0	76	877	47	877	104.7	1	2773	1	939	607	1.91	1.93	1
0	15	993	66	993	11.79	1	4529	1	2137	793	0.62	1.82	1
0	19	495	52	495	59	1	2322	1	915	517	1.3	6.65	1
1	50	343	44	343	50	1	517	1	481	352	2.77	5.28	1
0	61	409	40	409	14.7	1	2072	0	498	290	1.35	2.5	1
0	72	63	9	63	81.6	1	483	1	587	403	2.41	1.41	1
1	44	308	42	308	42.33	1	4069	1				6.26	1
0	32	322	41	322	4.05	1	6095	1	740	486	2.18	10.61	1
0	43	779	33	779	14.7	1	292	0	199	154	3.29	2.29	1
0	49	518	49	518	16.46	1	7317	1	1418	978	2.23	8.25	1
0	55	2487	111	2487	19.96	1	785	1	601	342	1.41	3.66	1
0	52	507	45	507	3.94	1	10487	1	1037	788	3.2	3.79	1
0	54	320	22	320	32.14	1	2993	1				5	1
0	48	367	11	367	7	1	3470	0	1054	598	1.73	3.66	1
0	20	460	44	460	2.55	1	913	1	881	447	1.12	3.87	1
0	25	808	45	808	4.49	1	7329	1	1101	699	1.77	4.05	1
1	64	538	51	538	94.89	1	3611	0	771	560	2.64	1.36	1
1	29	144	8	144	69.19	0	89	1	1327	662	1.04	0.5	1
0	77	196	12	196	14.09	1	2890	0	560	506	9.15	1.19	1
1	18	310	35	310	14.7	1	4994	1				3.42	1
0	40	47	37	396	14.7		2322	1				1.32	1
0	59	220	40	220	96.34	1	1022	1				4.5	1
0	38	178	19	178	12.02	0	625	1	2964	983	0.51	1.74	1
0	54	32	2	32	14.7	1	201	1	674	399	1.39	30	1
0	57	416	38	416	5.76	1	10532	1				0.91	1
0	68	372	14	372	69.92	1	2322	1	1089	563	1.04	1.06	1
0	39	437	47	437	137.39	1	1201	1	808	521	1.8	5.6	1
0	19	502	52	502	29.92	1	1124	1	1234	511	0.72	4.87	1
0	73	22600	234	22600	39.59	1	22456	1				3.62	1
0	37	482	37	482	3	1	4647	1	1270	894	2.68	1.31	1
1	85	526	25	526	46.25	1	3287	1				5.85	1
1	58	238	37	238	9.48	1	4964	1				1.01	1
0	20	562	45	562	31.13	1	1672	1	1417	1051	3.03	3.37	1
1	13	367	50	367	14.7	1	8233	1	1519	895	1.45	12.8	1
0	27	689	67	689	5.52	1	4791	1				1.73	1
0	30	185	8	185	3.2	1	1530	1	1063	604	1.4	0.39	1
1	52	479	27	479	27.85	1	4263	1	687	447	1.95	2.23	1
0	33	269	33	269	3.06	1	1953	1	782	423	1.23	3.09	1
0	75	1129	15	1129	14.7	1	1250	1	121	68	1.24	7	1
0	20	254	34	254	30	1	3154	1	740	417	1.29	1.59	1
0	67	203	38	203	26.84	1	5645	1	626	336	1.22	0.97	1
1	27	272	34	272	14.7	1	3710	1	1132	675	1.29	4.58	1
0	69	767	46	767	2.94	1	7357	1	602	447	2.37	2.26	1
0	66	356	40	356	10.22	1	833	0	1415	655	0.91	1.23	1
1	30	294	28	294	2.05	1	1388	1	1119	680	1.58	1.99	1
0	46	127	20	127	14.7	1	1548	0	554	215	0.64	0.78	1
0	68	137	10	137	2.8	1	342	1	1040	276	0.34	0.75	1
0	32	295	45	295	11.17	1	5438	1	440	198	0.82	2.47	1
0	34	1456	82	1456	77.74	1	6625	1	1401	471	0.54	1.6	1
0	44	108	3	108	21.66	1	223	1	1306	460	0.55	1.88	1
1	21	232	31	232	3.02	1	1169	1				2.39	1
0	68	107	12	107	28.12	1	255	1	835	451	1.1	2.02	1
0	22	1223	57	1223	26.26	1	1878	1	354	163	0.85	2.27	1
1	61	133	15	133	1.27	1	1452	1	714	525	2.78	3.29	1
1	66	124	9	124	19.59	1	845	0	803	529	2.14	1.44	1
1	73	229	22	229	17.58	1	2292	1	865	535	1.63	4.4	1
0	72	254	14	254	14.7	1	665	1	276	136	0.95	6.26	1
1	93	134	8	134	2.9	1	602	1	746	332	0.78	2.06	1
0	82	109	7	109	2.21	1	650	1	649	294	0.84	0.52	1
1	74	118	14	118	14.27	1	1223	1	286	256	4.61	5.57	1
1	22	741	42	741	6.53	1	458	1	1344	764	1.44	2.25	1
0	59	311	53	311	7.01	1	6270	1	1253	881	2.14	2.43	1
0	65	163	20	163	34.52	1	2321	1				2.86	1
0	49	1386	33	1386	9.43	1	4859	1				0.47	1
0	66	374	17	374	50.39	1	2330	1	504	376	3.01	4.62	1
0	56	1225	72	1225	17.1	1	72900	1	733	414	1.3	1.19	1
0	35	393	45	393	18.08	1	4611	1	903	548	1.55	14.11	1
0	60	6477	117	6477	64.86	1	21235	1	236	133	1.38	0.84	1
0	54	424	43	424	99.95	1	3093	1	907	721	4.03	79.14	1
1	58	866	44	866	6.26	1	3935	1	543	325	1.46	1.73	1
1	26	1430	64	1430	76.66	1	5583	1				1.11	1
0	58	388	46.3	388	12.82	1	1746	1				2.52	1
0	27	449	33	449	50.14	1	3487	1				1.77	1
1	38	128	9	128	2.2	0	380	1	1548	872	1.28	0.36	1
0	39	768	47	768	19.39	1	6154	1	624	363	1.39	4.25	1
0	29	349	35	349	8.61	1	4859	1	456	290	1.81	6.06	1
1	29	410	31	410	3.66	1	7946	1				1.13	1
0	31	228	38	228	12	1	3214	1	1073	654	1.86	1	1
1	30	218	32	218	5.85	1	3406	1	1249	823	1.95	1.65	1
0	46	231	35	231	3.13	1	4749	1	1024	638	1.64	1.15	1
0	52	308	29	308	77.55	1	857	1	406	147	0.56	4.1	1
0	75	679	24	679	1.9	1	1311	1	771	516	2.05	2.18	1
0	88	210	24	210	80	1	1050	1	225	272	1.57	2.78	1
0	31	341	47	341	14.7	1	417	1				7.21	1
0	73	340	10	340	14.7	1	153	1	436	248	1.29	0.78	1
1	32	54.7	57	435	2.8	1	3556	1	1358	917	2.15	2.6	1
0	31	47.2	110	3230	76.6	1	8844	1	1328	832	1.69	0.61	1
0	47	37.7	72	1561	14.7	1	631	1	656	457	2.37	1.6	1
1	15	57.2	53	507	14.7	1	2695	1	2024	1313	1.85	2.43	1
0	61	48	48	651	0.89	1	3351	1	451	287	1.73	5.99	1
1	34	54	41	720	9.54	1	8834	1	1335	769	1.35	10.7	1
0	89	53.8	48	391	124.85	1	1661	1	404	245	1.47	2.43	1
0	37	47.1	67	1035	14.7	1	284	1	855	451	1.21	2.43	1
0	79	37.6	13	468	21.91	1	347	0				1.93	0
0	78	27.5	8	185	40.31	1	821	1	494	202	0.71	1.82	0
0	49	20	9	434	130.73	1	709	1	437	158	0.58	4.35	0
1	85	21.8	3	64	137.7	0	115	0	799	575	2.48	1.57	0
0	76	112	8	112	8.8	0	304	0				2.03	0
0	59	116	6	116	9.1	0	237	1	518	437	5.29	1.99	0
0	63	194	4	194	12.8	1	4363	1				0.88	0
1	86	82	3	82	68.17	0	420	0	1343	591	0.8	2.29	0
0	71	814	13	814	133.47	1	1454	1	1038	467	0.82	1.03	0
0	67	134	8	134	28.6	1	982	0				3.01	0
1	55	184	9	184	5	1	320	0	584	384	1.82	0.62	0
0	67	107	4	107	40	1	1153	1	496	210	0.74	22.02	0
1	61	133	13	133	39.31	1	4792	1	679	409	1.52	0.6	0
0	73	135	12	135	24.02	1	2197	0	1248	590	0.97	1.05	0
0	28	1875	39	1875	17.85		949	0				1.57	0
1	17	81	3	81	2.35	1	963	0				1.57	0
1	80	409	28	409	12.95	1	427	0	1088	897	4.69	0.55	0
0	60	16862	195	16862	173.4	1	79200	0	902	362	0.68	1.81	0
0	90	114	6	114	20.67	0	378	0				0.96	0
0	80	85	8	85	2	0	701	0	536	324	1.53	1.12	0
0	45	363	13	363	73.18	1	2953	0				1.24	0
0	84	35	9	210	24.02		949	1	515	330	1.75	2.05	0
0	79	458	47	458	10.68	1	1644	0	1143	62.92	1.91	2.49	0
1	58	438	11	438	110	1	742	0	647	393	1.65	1.64	0
1	78	124	16	124	24.02	1	934	0	445	252	1.33	1.04	0
1	70	313	6	313	24.02	1	1776	0	142	105	2.74	5.7	0
0	83	1003	29	1003	28.37	1	1030	0	840	323	0.62	1.04	0
0	57	86	9	86	41.03	1	243	1	1571	84.46	2.04	4.14	0
0	85	378	11	378	3.82	1	949	1	603	390	1.83	0.75	0
0	46	436	9	436	8.27	1	218	1	1524	788	1.07	1.06	0
0	51	135	9	135	54.97	1	428	0	425	242	1.38	3.46	0
0	62	487	6	487	24.02	1	600	0				1.57	0
0	59	2006	28	2006	16.43	1	4701	0	1679	1133	2.03	17.53	0
0	66	64	5	64	4.78	1	418	1	1172	729	1.64	0.37	0
0	74	103	8	103	24.02	1	1601	1	840	523	1.6	1.16	0
1	47	750	11	750	24.02	1	398	1	1180	7530	1.77	50	0
0	56	61	3	61	11.29	1	303	0	715	433	1.55	0.78	0
0	65	493	13	493	134.97	1	4112	0	1769	936	0.96	1.33	0
0	31	62	2	62	24.02		949	1	1575	934	1.5	2.6	0
0	28	2285	86	2285	24.02	1	1815	0				2.34	0
0	49	118	3	118	82.38	0	247	1	583	475	4.32	1.57	0
0	64	464	9	464	37.3	1	431	0	795	418	1.16	1.57	0
0	26	94	3	94	4.31	0	126	1	1960	1215	1.67	0.42	0
1	52	1070	7	1070	7.17	1	2882	0				1.57	0
0	34	35	9	210	59.15		949	0				5.38	0
0	75	949	43	949	28.05	1	2880	1	491	319	1.81	0.56	0
1	82	275	9	275	24.02	1	3095	0				0.58	0
0	73	146	6	146	8.41	1	1012	0	1385	1016	2.04	0.56	0
0	71	56	13	56	1.79	1	3792	0	503	168	0.51	0.49	0
1	62	156	7	156	24.02	1	2133	1	993	609	1.68	0.7	0
0	61	1348	37	1348	24.02	1	25820	0	864	495	1.32	2.52	0
0	27	804	19	804	24.02	1	1239	0				1.11	0
0	75	184	17	184	89.36	1	1507	1	519	200	0.6	5.81	0
0	58	214	4	214	79.31	0	1277	0				2.74	0
0	68	289	5	289	6.56	1	1206	0	1400	827	1.46	2.92	0
0	46	374	8	374	2.4	1	1813	0	1303	791	1.53	0.38	0
0	59	157	14	157	33.66	1	903	1	491	286	1.38	0.96	0
0	31	393	14	393	42.24	1	1099	0	1704	612	0.67	0.75	0
1	82	103	11	103	24.02	1	1317	0	1229	572	0.78	0.83	0
0	48	124	8	124	24.02	0	368	1	549	436	3.77	2.46	0
0	47	691	14	691	85.78	1	9443	0				3.31	0
1	70	224	15	224	83.7	1	647	0				5.19	0
1	56	489	4	489	24.02	0	425	0				1.3	0
0	56	3570	59	3570	116.16	1	41215	0	717	408	1.4	6.89	0
0	79	129	10	129	3.39	1	1489	0				1.25	0
0	4	971	27	971	126.7	1	1857	0	1987	1017	1.19	15.28	0
0	76	94	10	94	67.32	1	509	1	364	122	0.51	1.83	0
1	46	942	51	942	120.24	1	1471	0				1.57	0
0	14	118	5	118	24.02	1	2104	0				0.86	0
0	55	104	6	104	2.27	1	519	1				0.8	0
0	70	251	13	251	56.29	1	467	0	787	583	2.98	1.54	0
0	71	174	14	174	23.71	1	1238	1				1.68	0
0	63	118	4	118	4.47	1	703	1				0.83	0
1	77	210	8	210	10.18	1	990	1	473	367	3.07	0.81	0
0	83	87	1	87	3.95	0	236	0	1499	1130	2.73	5.58	0
0	30	414	16	414	5.84	1	9617	0	2367	715	0.46	0.71	0
1	51	259	10	259	5.65	1	3326	0	1556	992	1.8	2.18	0
0	49	6405	177	6405	6.25	1	1600	0	1209	779	1.87	2.08	0
0	48	298	9	298	107.68	1	3064	1				1.16	0
1	63	93	4	93	34.12	1	508	1				3.43	0
1	81	757	12	757	47.75	1	78	0	107	75	2.2	7.03	0
0	48	155	3	155	24.02	1	777	0	551	319	1.42	0.89	0
0	67	246	5	246	74.25	0	166	1	328	195	1.44	11.34	0
0	62	333	15	333	22.02	1	5374	1				0.76	0
0	74	295	18	295	36.66	1	7547	1	1312	762	1.9	18.84	0
0	36	736	15	736	13.51	1	2368	0				9.94	0
0	47	72	2	72	4.04	0	469	0				1.57	0
0	52	741	16	741	10.35	1	2972	0	1118	581	1.12	1.77	0
0	73	85	4	85	32.26	1	147	0	1054	517	0.96	6.24	0
1	65	114	4	114	12.19	1	87	1	480	310	1.7	0.76	0
0	74	1757	23	1757	24.02	1	1387	0				2.74	0
0	43	63	3	63	24.02	0	292	1	662	475	2.69	1.2	0
0	70	94	4	94	24.02	1	223	0	254	146	1.27	15.6	0
0	68	150	6	150	119.46	1	604	1	621	432	2.36	2.48	0
1	65	420	4	420	137.99	1	153	1	363	232	1.74	7.36	0
0	73	224	8	224	24.02	1	1500	0				0.87	0
0	68	255	13	255	24.02	1	2849	0	1102	528	0.93	4.81	0
1	51	118	3	118	2.89	0	169	0				0.87	0
0	62	72	4	72	116.36	1	247	1	1447	908	1.51	5.62	0
0	58	1885	13	1885	29.82	1	802	0	272	173	1.87	0.8	0
0	55	198	21	198	31	1	1916	0	589	341	1.54	1.57	0
0	49	116	2	116	10.28	1	943	0	1497	933	1.69	1.14	0
0	77	144	4	144	21.11	1	31	0	179	115	1.73	4.93	0
0	53	143	5	143	24.02	1	2947	0	951	571	1.51	0.99	0
1	57	49	2	49	24.02	0	69	0	255	101	0.67	10.48	0
0	87	118	10	118	157.42	1	687	0				1.57	0
0	76	87	7	87	97.05	1	211	1	292	153	1.07	18.9	0
1	63	416	19	416	4.62	1	81	0	643	391	1.52	1.08	0
1	87	218	6	218	10	0	34	0	227	128	1.26	5	0
1	69	1137	18	1137	147.84	1	4334	0				8.35	0
0	43	565	30	565	9.96	1	4657	0				1.57	0
0	17	402	10	402	25.01	1	952	0	1328	767	1.4	9.29	0
0	69	340	7	340	87.9	1	180	0	1605	1120	2.15	1.56	0
1	70	113	4	113	123.19	0	185	0	868	584	1.94	3.15	0
0	59	142	3	142	38.08	0	1392	0	1683	1206	2.45	0.66	0
0	68	35	9	210	45.22		949	0	1413	1161	3.77	1.57	0
1	73	1160	22	1160	57.77	1	4223	0				1.57	0
0	62	841	15	841	178.76	1	2403	0				11.89	0
0	74	412	9	412	45.35	1	2926	0				1.56	0
1	87	210	8	210	10.29	1	881	0				1.35	0
0	67	483	13	483	74.92	1	1866	0	261	195	2.17	9.7	0
0	89	135	8	135	92.35	0	1069	0	420	363	6.57	0.79	0
0	56	296	8	296	4.48	1	2133	0	843	502	1.73	0.42	0
1	26	160	4	160	18.83	1	633	0				1.19	0
0	58	253	6	253	24.02	1	1038	0	1045	599	1.29	1.57	0
0	61	894	17	894	16.8	1	13714	0	1710	804	0.91	0.56	0
1	76	76	7	76	48.34	0	375	1	801	425	1.12	1.3	0
1	39	359	6	359	34.69	1	758	0	1102	560	1.3	0.86	0
1	69	141	14	141	18.29	1	3035	1	966	704	2.46	0.63	0
0	70	232	26	232	1.46	1	533	0	730	424	1.27	0.4	0
1	83	517	7	517	20.86	1	1941	0				14.08	0
0	78	143	7	143	24.02	1	2434	0	1245	377	0.46	1.11	0
0	65	172	9	172	14.28	0	1380	0	752	396	1.06	1.57	0
0	65	158	9	158	24.51	1	761	0	761	395	1.04	1.57	0
1	35	79	5	79	2.74	0	335	0	1414	719	1.03	1.57	0
1	80	334	5	334	24.02	0	202	0				1.55	0
1	85	84	8	84	61.3	1	908	1	207	138	1.93	1.57	0
1	75	126	3	126	23.71	1	315	0	1125	827	2.26	3.13	0
1	62	1344	45	1344	8.18	1	2200	0	684	212	0.45	0.52	0
1	81	213	11	213	2.97	1	3254	0	641	180	0.4	3.1	0
1	71	150	10	150	6.51	1	1597	0	798	602	3.13	1	0
0	81	220	13	220	94.08	1	2914	0	1609	955	1.4	4.97	0
1	25	4	7	4	4.33	0	56	1	1882	1124	1.65	0.5	0
0	71	84	5	84	58.08	1	101	0	135	77	1.29	1.9	0
0	66	35	9	210	24.02		949	0	682	510	2.97	3.96	0
0	86	112	3	112	98.97	1	693	1	408	244	1.44	4.81	0
0	90	43.7	18	580	10.66	1	2578	0	173	52	0.43	2.79	0
0	61	19	3	72	20.77	1	311	0	587	449	3.18	0.86	0
